# Supplementary material for: A Host-Pathogen Interaction Screen Identifies ada2 as a Mediator of Candida glabrata Defenses Against Reactive Oxygen Species
Source: G3 (Bethesda). 2018 Mar 13;8(5):1637–47. doi: 10.1534/g3.118.200182 (PMC5940155; doi:10.1534/g3.118.200182)
Supplement: Supplementary file 5 [file 1637TableS1.xlsx]

## Sheet: Sheet1
Strain Genotype	Origin
Cg2001H	Table S3 (Swarzmüller et al. 2014; PLOS Pathogens)
197 TFKOs	Table S3 (Swarzmüller et al. 2014; PLOS Pathogens)
Δada2::pG423GPD	control strain (this study)
Δbas1::pG423GPD	control strain (this study)
Δhir3::pG423GPD	control strain (this study)
Δino2::pG423GPD	control strain (this study)
Δmet31::pG423GPD	control strain (this study)
Δada2::pADA2	compliment strain (this study)
Δbas1::pBAS1	compliment strain (this study)
Δhir3::pHIR3	compliment strain (this study)
Δino2::pΙΝΟ2	compliment strain (this study)
Δmet31::pΜΕΤ31	compliment strain (this study)
Cg2001H::pAG423GPD	control strain (this study)
Cg2001H::pADA2	overexpression strain (this study)
Cg2001H::pBAS1	overexpression strain (this study)
Cg2001H::pHIR3	overexpression strain (this study)
Cg2001H::pINO2	overexpression strain (this study)
Cg2001H::pMET31	overexpression strain (this study)
