# Supplementary material for: A Host-Pathogen Interaction Screen Identifies ada2 as a Mediator of Candida glabrata Defenses Against Reactive Oxygen Species
Source: G3 (Bethesda). 2018 Mar 13;8(5):1637–47. doi: 10.1534/g3.118.200182 (PMC5940155; doi:10.1534/g3.118.200182)
Supplement: Supplementary file 6 [file 1637TableS2.xlsx]

## Sheet: Sheet1
Condition	Concentration	Functional implication
H2O2	5, 10 20 mM
Menadione	50 µM	Oxidative stress sensitivity
tBOOH (tert-butyl hydroperoxide)	5 mM
UV light	10, 15 mJ/cm2
Hydroxyurea	150, 200 mM	Effective DNA replication & damage repair
MMS	0.005, 0.01 %
C-starvation	-
N-starvation	-	Nutrient limitation tolerance
BPS (Bathophenanthrolinedisulfonic acid)	0.025 mM
EDTA	0.2 mM
Lactose (C-source)	-
Glycerol (C-source)	-
Acetate (C-source)	-	Use of alternate carbon sources for growth
Fructose (C-source)	-
Sucrose (C-source)	-
NaCl	1 M	Osmotic sensitivity
KCl	1 M
12 °C	-
18 °C	-
25 °C	-	Temperature sensitivity
30 °C	-
35 °C	-
pH4	-
pH5	-
pH7	-	pH sensitivity
pH8	-
pH8.5	-
Calcofluor white	0.5, 1, 2 mg/ml
Congo red	250, 500, 750 µg/ml	Cell wall/membrane defects
SDS (sodium dodecyl sulphate)	0.005, 0.01 %
Fluconazole	50 µg/ml
Caspofungin	0.05 µg/ml	Susceptibility to antifungals
Amphotericin B	0.3, 0.4, 0.5 µg/ml
Anaerobic chamber	-	Sensitivity to anaerobic growth conditions
5 % CO2 & 37 °C	-	Sensitivity to high CO2 concentrations
RPMI (2 % glucose)	-
