# Supplementary material for: A Host-Pathogen Interaction Screen Identifies ada2 as a Mediator of Candida glabrata Defenses Against Reactive Oxygen Species
Source: G3 (Bethesda). 2018 Mar 13;8(5):1637–47. doi: 10.1534/g3.118.200182 (PMC5940155; doi:10.1534/g3.118.200182)
Supplement: Supplementary file 7 [file 1637TableS3.xlsx]

## Sheet: Phenotypes
Phenotype scores for C. glabrata mutants
C. glabrata mutants were scored for growth relative to the parental strain. Three biological replicates were performed for all screens. Average growth scores for all strians are presented in the table.
	Screening condition
Strain	12 °C	18 °C	25 °C	30 °C	35 °C	5% CO2, 37 °C	pH4	pH5	pH7	pH8	2 % Lactose (C-source)	2 % Glycerol (C-source)	2 % Acetate (C-source)	2 % Fructose (C-source)	2 % Sucrose (C-source)	C-starvation	N-starvation	Anaerobic	0.025 mM BPS	0.2 mM EDTA	Live banana	Autoclaved banana	RPMI	5 mM tBOOH	1 M NaCl	1 M KCl	50 µg/ml fluconazole	0.05 µg/ml caspofungin	0.01 % SDS	0.5 µg/ml amphotericin B	1 mg/ml calcofluor white	10 mM H2O2	50 µM menadione	200 mM hydroxyurea	500 µg/ml congo red	UV light
Cg2001H	0	0	0	0	0	0	0	0	0	0	0	0	0	0	0	0	0	0	0	0	0	0	0	0	0	0	0	0	0	0	0	0	0	0	0	0
Δhir1	0	0	0	0	0	0	0	0	0	0	0	0	0	0	0	0	0	0	0	0	0	0	0	0	0	0	0	0	0	0	0	0	1.5	0	0	0
Δino2	0	0	0	0	0	0	0	0	0	0	0	0	0	0	0	0	0	0	0	0	0	0	0	0	0	0	0	0	4	0	0	0	0	0	0	0
Δmet31	0	0	0	0	0	0	0	0	0	0	0	0	0	0	0	0	0	0	0	0	2	4	0	0	0	0	0	0	4	0	0	4	0	3	0	0
Δbas1	0	0	0	0	0	0	0	0	0	0	0	0	0	0	0	0	0	0	0	0	0	0	0	0	0	0	0	0	0	0	0	0	0	0	0	0
Δada2	3	3	0	0	0	0	0	0	0	0	0	0	0	0	0	2	0	0	0	4	0	0	0	0	0	0	4	4	2	1	2	3	4	0	3	0
		Growth scores:
		0	Normal growth
		1	Slightly sick
		2	Sick
		3	Super sick
		4	No growth
